# Supplementary material for: Decompression with fusion is not in superiority to decompression alone in lumbar stenosis based on randomized controlled trials: A PRISMA-compliant meta-analysis
Source: Medicine (Baltimore). 2019 Nov 15;98(46):e17849. doi: 10.1097/MD.0000000000017849 (PMC6867750; doi:10.1097/MD.0000000000017849)
Supplement: Supplemental Digital Content [file medi-98-e17849-s001.xlsx]

## Sheet: basic information
Numbers	References & Time	Country	Research period	Study type	Participants	Age (year)	Sex ratio (M/F)		Case number(D/DF)		Surgical Approach		Primary outcome measure	Follow-up(month)	Preoperative VAS-Back	Preoperative VAS-Leg	DLS (Grade)	Quality
							D	F	D	F	D	F
1	Försth,2016	Sweden	10/2006–6/2012	RCT	LSS & LDS	D: 67±7; DF:68±7	0.41	0.61	117	111	Decompression alone	fusion plus decompression	VAS for back pain, VAS for leg pain,blood loss, duration of operation time, ODI	24	D:6.3;DF:6.4	D:6.5;DF:6.4	NA
2	Ghogawala,2016	American	3/2002–8/2009	RCT	LSS & LDS	D: 66.5±8.0; DF: 66.7±7.2	0.3	0.19	35	31	Decompressive laminectomy alone	laminectomy with posterolateral instrumented fusion	Blood loss, length of stay, length of stay, duration of operation time, major complication, ODI, EQ-5D	48	NA	NA	I
3	Aleksandra,2014	Poland	1998-2002	RCT	LSS	D: 51.28±12.08; DF: 57.7±9.22	comparable		46	47	Decompression alone	PLIF and corundum implants	VAS, ODI, Rolland-Morris disability, blood loss, duration of operation time,major complication and ASD	120	8.17	8.57	NA
4	Aihara,2012	Japan	5/2005–8/2008	RCT	LSS & LDS	D: 63.0±10.2; DF:65.0±9.15	1.36	0.55	33	17	Microendoscopic decompression	decompression with fusion	JOA for back pain, blood loss, length of stay, duration of operation time, walking ability	D:32;DF:35	D:6.0;DF:6.4
5	Kleinstueck,2012	Sweden	3/2004–5/2008	RCT	LSS & LDS	D: 73.0±8.0; DF: 67.4±9.4	0.7	0.29	56	157	Decompression alone	fusion plus decompression	VAS for back pain, VAS for leg pain, major complication, Clinical outcomes	12	D:4.1;DF:5.3	D:6.5;DF:6.2
6	Grob,1995	Sweden	11/1989–11/1990	RCT	LSS	D: 66; DF: 71	0.67	1	15	30	Decompression with laminotomy and medial facetectomy	decompression and facet arthrodesis	Clinical outcomes	28	NA	NA
7	Bridwell,1993	America	2/1985–3/1990	RCT	LSS & LDS	D: 72.3; DF: 64.6	0.28	0.31	9	34	Decompression alone	PLF and PLF+PS	Clinical, complication rate, reoperation rate, and radiologic outcomes	D:34;DF:39	NA	NA	NA
8	Herkowitz,1991	America	NA	RCT	LSS & LDS	D: 65; DF: 63.5	1.5	0.25	25	25	Laminectomy	PLF	Clinical and radiologic outcomes	36	D:2.9;DF:3.3	D:4.0;DF:4.3	NA
9	Arthur,1987	America	1976-1980	RCT	LDH	D: 48; DF: 48.7	1.58	1.92	31	38	Laminectomy	laminectomy with posterolateral instrumented fusion	VAS,Clinical outcomes	D:45;DF:60	NA	NA	NA
10	Austevoll,2017	Sweden	10/2006–6/2012	RCT	LSS & LDS	NA	NA	NA	87	91	Decompression alone	fusion plus decompression	ASS(adjacent level stenosis)and RS(recurrent stenosis)	24	NA	NA	NA
11	Försth,2017	Sweden	10/2006–6/2012	RCT	LSS & LDS	NA	NA	NA	117	111	Decompression alone	fusion plus decompression	VAS for back pain, VAS for leg pain,blood loss, duration of operation time, ODI	60	D:6.3;DF:6.4	D:6.5;DF:6.4	NA
									367	490

## Sheet: outcome
References & Time	Country	Case number(D/DF)		DLS		DLS progressed postoperatively		olisthesis on flexion and extension(mm)术前无差异		olisthesis(mm)术前无差异		VAS change for back		decrease in back pain(NO.)		VAS change for leg		decrease in leg pain(NO.)		ODI change		EQ-5D		Satisfaction(NO.)		changge in SF-36		increase in walking distance(NO.)		walking ability score		OP time		Blood loss		complication		hospitalization		cost		reoperation		reason of reoperation		ASD
		D	F	D	F	D	F	D	F	D	F	D	F	D	F	D	F	D	F	D	F	D	F	D	F	D	F	D	F	D	F	D	F	D	F	D	F	D	F	D	F	D	F	D	F	D	F
Försth,2016	Sweden	117	111	66	67							2.9(2.5)	2.6(2.9)	87	86	3.4(3.1)	3.1(3)	83	88	23.6(18)	26.6(19)	0.65(0.31)	0.63(0.33)	72	66			98	99			88(40)	149(44)	301(314)	671(424)	26	23	4.1(6.1)	7.4(8.4)	5400	12200	17	13	infection(6) & ASD(11)	infection(3) &restenosis(5)& ASD(5)	11	5
Ghogawala,2016	American	35	31	均合并I°滑脱但无数据，做综述																18.4(11.95)	12.5(13.084)	0.69(0.28)	0.63(0.31)			9.5(12.5)	15.2(11.7)					124.4(34.2)	289.6(66.3)	83.4(63.5)	513.7(33.4)	2	1	2.6(0.9)	4.2(0.9)	讨论中提到了成本		12	4	ASD(12)	ASD(4)	12	4
Aleksandra,2014	Poland	46	47									3.82(1.69)	3.21(2.13)							41.44(11.8)	24.71(10)			45	44							41(3.2)	82(11.4)	110(25.1)	205(30.7)	9	6	5.2(2.1)	7.8(1.5)			9	5	recurrence of symptoms(3) & ASD(6)	instability(1) & ASD(4)	6	4
Aihara,2012	Japan	33	17	均合并滑脱，综述								3.9(3.94)	3.3(3.57)																	两组无差异4.81	4.24	87.6(25.4)	149(45.8)	92.6(77.2)	568(308)	7	14	9.3(7.77)	16.9(7.08)			2	1	recurrence of symptoms(2)	implantation loosing(1)
Kleinstueck,2012	Sweden	56	157	均合并滑脱，综述								2.4(3.4)	2.3(2.9)	38	125	3.4(3)	2.3(3.4)	两组间无统计学差异						41	135											7	14
Grob,1995	Sweden	15	30									无数据，较术前好	无数据，较术前好	13	23	无数据，较术前好	无数据，较术前好	13	15					13	22			14	24			104	147	300	762	3	7					0	4		persistent pain(2)& implantation loosing(2)
Bridwell,1993	America	9	34	均合并滑脱（8*L3/4+25*L4/5+1*L3/4/5），有数据，综述		3	9																	3	23											0	6					0	1		DLS progressed(1)
Herkowitz,1991	America	25	25	均合并滑脱，综述		24	7	5.8	0.1	7.9	5.3	0.4(1.3)	2(2.5)			2.3(1)	3.3(1.7)							11	24
Arthur,1987	America	31	38																					22	20											0	0
Austevoll,2017	Sweden	87	91																																	7(restenosis)	1(restenosis)									14	36
Försth,2017	Sweden	117	111									2.8	3.2			3.1	3.2			26	29			74	64			67	59													27	28	restenosis and ASD	restenosis and ASD
																																											13.16
																																											24.24
																																											15.05
																																											6
																																											8.89
																																											2.33

## Sheet: subgroup FU
FU	References & Time	Country	Case number(D/DF)		DLS		DLS progressed postoperatively		olisthesis on flexion and extention(mm)术前无差异		olisthesis(mm)术前无差异		VAS change for back		decrease in back pain(NO.)		VAS change for leg		decrease in leg pain(NO.)		ODI change		EQ-5D		Satisfaction(NO.)		changge in SF-36		increase in walking distance(NO.)		walking ability score		OP time		Blood loss		complication		hospitalization		cost		reoperation		reason of reoperation		ASD
			D	F	D	F	D	F	D	F	D	F	D	F	D	F	D	F	D	F	D	F	D	F	D	F	D	F	D	F	D	F	D	F	D	F	D	F	D	F	D	F	D	F	D	F	D	F
＞36m	Ghogawala,2016	American	35	31	均合并I°滑脱但无数据，做综述																18.4(11.95)	12.5(13.084)	0.69(0.28)	0.63(0.31)			9.5(12.5)	15.2(11.7)					124.4(34.2)	289.6(66.3)	83.4(63.5)	513.7(33.4)	2	1	2.6(0.9)	4.2(0.9)	讨论中提到了成本		12	4	ASD(12)	ASD(4)	12	4
＞36m	Aleksandra,2014	Poland	46	47									3.82(1.69)	3.21(2.13)							41.44(11.8)	24.71(10)			45	44							41(3.2)	82(11.4)	110(25.1)	205(30.7)	9	6	5.2(2.1)	7.8(1.5)			9	5	recurrence of symptoms(3) & ASD(6)	instability(1) & ASD(4)	6	4
＞36m	Herkowitz,1991	America	25	25	均合并滑脱，综述		24	7	5.8	0.1	7.9	5.3	0.4(1.3)	2(2.5)			2.3(1)	3.3(1.7)							11	24
＞36m	Arthur,1987	America	31	38																					22	20											0	0
＜36m	Försth,2016	Sweden	117	111	66	67							2.9(2.5)	2.6(2.9)	87	86	3.4(3.1)	3.1(3)	83	88	23.6(18)	26.6(19)	0.65(0.31)	0.63(0.33)	72	66			98	99			88(40)	149(44)	301(314)	671(424)	26	23	4.1(6.1)	7.4(8.4)	5400	12200	17	13	infection(6) & ASD(11)	infection(3) &restenosis(5)& ASD(5)	11	5
＜36m	Aihara,2012	Japan	33	17	均合并滑脱，综述								3.9(3.94)	3.3(3.57)																	两组无差异4.81	4.24	87.6(25.4)	149(45.8)	92.6(77.2)	568(308)	7	14	9.3(7.77)	16.9(7.08)			2	1	recurrence of symptoms(2)	implantation loosing(1)
＜36m	Kleinstueck,2012	Sweden	56	157	均合并滑脱，综述								2.4(3.4)	2.3(2.9)	38	125	3.4(3)	2.3(3.4)	两组间无统计学差异						41	135											7	14
＜36m	Grob,1995	Sweden	15	30									无数据，较术前好	无数据，较术前好	13	23	无数据，较术前好	无数据，较术前好	13	15					13	22			14	24			104	147	300	762	3	7					0	4		persistent pain(2)& implantation loosing(2)
＜36m	Bridwell,1993	America	9	34	均合并滑脱（8*L3/4+25*L4/5+1*L3/4/5），有数据，综述		3	9																	3	23											0	6					0	1		DLS progressed(1)

## Sheet: subgroup DS
DS					LDS
	References & Time	Country	Case number(D/DF)		VAS change for back pain		decrease in back pain(NO.)		VAS change for leg pain		decrease in leg pain(NO.)		ODI		EQ-5D		Satisfaction(NO.)		increase in walking distance(NO.)		OP time		Blood loss		complication		hospitalization		cost		reoperation		reason of reoperation		ASD
			D	F	D	F	D	F	D	F	D	F	D	F	D	F	D	F	D	F	D	F	D	F	D	F	D	F	D	F	D	F	D	F	D	F
Yes	Försth,2016	Sweden	66	67	3.7(2.5)	2.8(2.9)	54	53	3.4(3.1)	3.2(3)	48	52	23.6(18)	26.6(19)	0.65(0.31)	0.63(0.33)	45	43	57	59	95(40)	149(44)	311(314)	686(434)
Yes	Ghogawala,2016	American	35	31									18.4(11.95)	12.5(13.084)	0.69(0.28)	0.63(0.31)					124.4(34.2)	289.6(66.3)	83.4(63.5)	513.7(33.4)	2	1	2.6(0.9)	4.2(0.9)	讨论中提到了成本		12	4	ASD(12)	ASD(4)	12	4
Yes	Aihara,2012	Japan	33	17	3.9(3.94)	3.3(3.57)															87.6(25.4)	149(45.8)	92.6(77.2)	568(308)	7	14	9.3(7.77)	16.9(7.08)			2	1	recurrence of symptoms(2)	implantation loosing(1)
Yes	Kleinstueck,2012	Sweden	56	157	2.4(3.4)	2.3(2.9)	38	125	3.4(3)	2.3(3.4)	两组间无统计学差异						41	135							7	14
Yes	Bridwell,1993	America	9	34													3	23							0	6					0	1		DLS progressed(1)
Yes	Herkowitz,1991	America	25	25	0.4(1.3)	2(2.5)			2.3(1)	3.3(1.7)							11	24
No	Aleksandra,2014	Poland	46	47	3.82(1.69)	3.21(2.13)							41.44(11.8)	24.71(10)			45	44			41(3.2)	82(11.4)	110(25.1)	205(30.7)	9	6	5.2(2.1)	7.8(1.5)			9	5	recurrence of symptoms(3) & ASD(6)	instability(1) & ASD(4)	6	4
No	Grob,1995	Sweden	15	30	无数据，较术前好	无数据，较术前好	13	23	无数据，较术前好	无数据，较术前好	13	15					13	22	14	24	104	147	300	762	3	7					0	4		persistent pain(2)& implantation loosing(2)
No	Arthur,1987	America	31	38													22	20							0	0
			224	331

## Sheet: DS
Primary measures	MD(OR)	P Value	Secondary measures	MD(OR)	P Value
VAS change on back	-0.04	0.94	Operation duration	-92.92	0.004
Decrease on back pain	0.77	0.5	Blood loss	-429.59	＜0.0001
VAS change on leg	the same as meta-analysis		Hospital stays	-4.21	0.16
Decrease number on leg	NA	NA	Complications	0.44	0.4
ODI change	1.49	0.74	ASD	NA	NA
EQ-5D	0.03	0.43	Reoperation	2.54	0.09
Patients’ satisfaction	0.35	0.07	Postoperative DS progression	8.59	0.27
Walking ability	NA	NA
The most seasons of reoperation	ASD

## Sheet: FU
Middle-to-long term (＞36m)			Short term (＜36 m)
Measures	MD(OR)	P Value	Measures	MD(OR)	P Value
Primary measures			Primary measures
VAS change on back	-0.46	0.68	VAS change on back	0.24	0.4
VAS change on leg	NA	NA	VAS change on leg	0.63	0.04
ODI change	11.52	0.03	ODI change	NA	NA
EQ-5D / SF-36	NA	NA	EQ-5D / SF-36	NA	NA
Patients’ satisfaction	0.64	0.75	Patients’ satisfaction	0.72	0.4
Walking ability	NA	NA	Walking ability	the same as meta-analysis
Secondary measures			Secondary measures
Complications	1.69	0.31	Complications	0.54	0.27
ASD	2.47	0.05	ASD	NA	NA
Reoperation	2.65	0.03	Reoperation	1.06	0.87
Post-op DS progression	NA	NA	Post-op DS progression	NA	NA
The most seasons of reoperation	ASD		The most seasons of reoperation	ASD

## Sheet: quality assesment
Numbers	References & Time	Country	Case number(D/DF)		Adequate Randomization	Allocation Concealment	Blinding	Adequate Outcome Data Addressed	Free of Selective Reporting	Free of Other Bias	Quality
			D	F
1	Försth et al.2016	Sweden	117	111	A	A	B	A	A	A	B
2	Ghogawala et al.2016	American	35	31	A	A	C	A	A	A	C
3	Aleksandra et al.2014	Poland	46	47	A	A	A	A	A	A	A
4	Aihara et al.2012	Japan	33	17	A	A	B	A	A	B	B
5	Kleinstueck et al.2012	Sweden	56	157	A	A	B	A	A	A	B
6	Grob et al.1995	Sweden	15	30	A	A	C	A	A	A	C
7	Bridwell et al.1993	America	9	34	A	B	B	A	A	A	B
8	Herkowitz et al.1991	America	25	25	A	B	C	A	A	A	C
9	Arthur et al.1987	America	31	38	A	B	B	A	A	B	B
10	Austevoll et al.2017	Sweden	87	91	A	A	B	A	A	A	B
11	Försth et al.2017	Sweden	117	111	A	A	B	A	A	A	B
